# Supplementary material for: Improving the Thermostability of a Fungal GH11 Xylanase via Fusion of a Submodule (C2) from Hyperthermophilic CBM9_1-2
Source: Int J Mol Sci. 2021 Dec 31;23(1):463. doi: 10.3390/ijms23010463 (PMC8745443; doi:10.3390/ijms23010463)
Supplement: Supplementary file 1 [file ijms-23-00463-s001.zip]

Archive with 1 entries (1 files):
- ijms-1492276-supplementary.pdf
